# Supplementary material for: Two different motor learning mechanisms contribute to learning reaching movements in a rotated visual environment
Source: F1000Res. 2014 Dec 10;3:72. Originally published 2014 Mar 17. [Version 2] doi: 10.12688/f1000research.3676.2 (PMC4670007; doi:10.12688/f1000research.3676.2)
Supplement: Data from motor learning experiments — Dataset 1. Data from original experiment Each column is the initial angle (in degrees) of arm movements for each participant and the model simulation of each trial. The reach target was also shown in degrees. A., B., C. and D. contains data for experiment 1, 2, 3 and 4. Model simulations were only included for dataset 1A, 1B and 1C. Dataset 2. Data from 90 degrees rotation experiment Each column is the initial angle (in degrees) of arm movements for each participant in the second experiment. The reach target was also shown in degrees. A., B., C. and D. contains data for experiment 1, 2, 3 and 4. [file f1000research-3-6149-s0000.tgz]

Archive with 8 entries (8 files):
- Dataset1_a.csv
- Dataset2_d.csv
- Dataset1_b.csv
- Dataset1_c.csv
- Dataset1_d.csv
- Dataset2_a.csv
- Dataset2_b.csv
- Dataset2_c.csv
