# Supplementary material for: Two different motor learning mechanisms contribute to learning reaching movements in a rotated visual environment
Source: F1000Res. 2014 Dec 10;3:72. Originally published 2014 Mar 17. [Version 2] doi: 10.12688/f1000research.3676.2 (PMC4670007; doi:10.12688/f1000research.3676.2)
Supplement: Data from motor learning experiments — Dataset 1. Data from original experiment Each column is the initial angle (in degrees) of arm movements for each participant and the model simulation of each trial. The reach target was also shown in degrees. A., B., C. and D. contains data for experiment 1, 2, 3 and 4. Model simulations were only included for dataset 1A, 1B and 1C. Dataset 2. Data from 90 degrees rotation experiment Each column is the initial angle (in degrees) of arm movements for each participant in the second experiment. The reach target was also shown in degrees. A., B., C. and D. contains data for experiment 1, 2, 3 and 4. [file f1000research-3-6149-s0000.tgz › Dataset1_a.csv]

Trial	Target	Subject 1	Subject 2	Subject 3	Subject 4	Subject 5	Subject 6	Subject 7	Subject 8	Subject 9	Subject 10	Model A	Model B	Model C
1	40	37.3758	40.6013	48.9749	53.3202	37.7031	50.7743	47.0273	45.7994	53.1301	43.0098	46.8111	47.3493	46.7616
2	40	35.5377	42.4501	44.1987	49.3251	48.3109	43.3634	39.444	44.7541	47.7989	38.1402	45.5013	46.1155	42.4569
3	40	37.7676	36.6279	45.703	46.2454	43.1524	44.4595	38.4281	38.6034	49.6001	40.0063	45.1537	45.7242	41.0561
4	40	40.5488	37.4238	43.0251	44.3013	42.1844	40.9027	36.7593	39.3625	41.9178	39.5116	44.8539	45.1926	40.9865
5	40	31.9581	37.7079	44.6441	44.0371	41.1859	40.1148	37.5794	35.5377	41.0995	41.1413	44.6706	44.7492	40.9238
6	40	39.8444	38.6172	40.2364	44.1776	39.8896	42.4664	37.7403	40.8724	37.4386	40.0658	44.2212	44.3831	40.8673
7	40	38.4944	39.1964	41.8824	40.8151	38.9275	42.0793	36.1193	37.6557	37.3288	38.0272	43.8511	44.0395	40.8166
8	40	40.7412	38.72	39.8056	40.1792	45.3559	40.2155	37.6353	37.654	36.8019	38.6598	43.54	43.7324	40.7711
9	40	36.2538	38.6598	40.351	40.3141	41.3086	42.6141	36.4692	32.0822	40.2155	40.6677	43.4137	43.4938	40.7303
10	40	36.4121	36.3209	42.0318	41.5398	41.8493	36.5289	38.3612	35.5377	40.9296	39.8401	43.1836	43.2832	40.6939
11	40	41.2524	42.1376	38.0686	40.4095	41.9872	43.6831	39.7376	37.1553	39.6927	39.4278	42.9835	43.0945	40.4489
12	40	35.263	37.5686	37.1467	39.4278	40.1965	36.6071	36.1932	36.2324	36.3572	40.6347	42.8083	42.925	40.4894
13	40	41.0233	32.7352	38.1252	41.9444	42.3736	42.0263	37.1117	39.4214	37.3039	41.7223	42.6518	42.8379	40.4764
14	40	38.2756	38.4312	39.3907	35.4284	39.8572	39.5931	41.2787	33.9511	39.0233	41.7905	42.5118	42.8836	40.4653
15	40	39.8056	38.8201	39.2496	38.9382	41.5664	40.9895	39.3926	33.0707	39.5597	40.1489	42.3862	42.718	40.251
16	40	33.7941	39.4588	43.1598	42.553	42.3102	42.1376	39.6626	33.6901	37.725	39.0569	42.2733	42.5689	40.3385
17	40	35.5377	39.4602	39.5226	39.9785	40.9144	37.9167	37.1467	37.3039	42.7688	39.8389	42.1716	42.4343	40.3416
18	40	35.0958	41.6335	39.9079	41.7603	39.8499	38.2599	42.6756	33.2317	36.6626	39.7718	41.7241	42.3127	40.3454
19	40	42.7688	37.0458	39.7836	39.1491	40.9504	43.0021	39.6801	34.8114	39.0284	37.606	42.4998	42.2026	40.3499
20	40	37.5479	39.5077	39.5881	39.4231	36.9388	38.7581	36.5202	33.8049	37.6942	39.457	42.3244	42.1593	40.1535
1	40	28.3792	16.728	20.2371	17.7713	29.1915	21.2864	23.8831	19.0359	23.4861	27.2553	27.6747	26.7334	25.6277
2	40	23.725	26.9315	25.8444	22.3062	23.7026	46.606	39.6892	23.4287	35.5772	27.4744	29.5971	28.6119	34.7971
3	40	33.6108	31.4695	33.2317	25.2673	35.9567	28.2772	41.0188	35.4104	38.7742	35.9493	30.4693	29.4412	35.4618
4	40	27.165	37.1169	30.6146	30.743	30.7355	29.3051	34.0772	32.8848	33.7527	35.1455	31.4754	30.5288	36.0485
5	40	30.9638	32.7555	30.8946	29.2657	32.0535	33.8112	39.2894	27.646	38.4876	41.4438	32.2638	31.3424	36.5548
6	40	34.5326	38.9515	36.7719	37.9772	35.4069	37.6942	44.6049	36.0274	44.7788	40.4752	32.9167	32.0332	37.0167
7	40	42.6889	38.2338	31.882	33.7442	35.8112	35.3893	32.3536	38.9115	49.3987	39.8056	33.4988	32.7456	37.4272
8	40	40.5444	37.6304	38.1209	40.8461	38.4722	37.8482	35.4875	35.6398	34.6584	38.3058	34.0405	33.3342	37.7927
9	40	37.875	37.9075	34.0193	34.7432	37.1959	35.1342	39.8056	37.7132	37.7555	33.222	34.4911	33.8311	38.1286
10	40	39.6107	36.9988	37.106	37.6215	29.6872	36.8699	44.3415	38.8775	35.8858	37.1535	34.6733	34.2578	38.4372
11	40	35.8954	37.5479	31.366	36.6561	34.43	37.0928	37.4457	36.651	47.4628	38.3675	35.0442	34.6294	38.6805
12	40	37.3448	38.4802	36.4769	39.8796	33.8221	33.7669	34.5625	39.3856	31.6513	41.8319	35.3291	34.9557	40.5142
13	40	37.1998	40.4181	35.5874	35.4509	34.7386	40.2964	39.7443	34.3671	39.314	31.4768	35.6187	35.2444	40.3791
14	40	34.0772	37.8482	37.6182	40.9717	40.1301	37.5686	40.02	38.9153	41.504	47.377	35.9001	35.5025	41.1987
15	40	40.8424	41.0477	39.6233	36.142	31.8274	37.51	39.0355	33.2844	46.3119	33.4399	36.1534	35.7339	40.9028
16	40	36.1717	33.1237	32.5604	38.4181	37.681	37.7826	36.2803	37.7757	45.7132	39.6107	36.382	35.9416	41.0677
17	40	39.4214	33.6901	40.6013	38.8298	34.492	37.5963	40.0396	38.2338	41.769	36.6213	36.5884	35.4846	41.1297
18	40	37.7197	33.2195	34.2673	38.6598	34.7918	37.2236	35.4457	38.7325	39.4602	39.9662	36.7207	35.7781	41.1437
19	40	38.6598	36.148	32.766	38.9815	33.8708	38.3131	38.5132	33.603	37.7368	38.5169	36.7279	36.0348	41.1328
20	40	36.2538	36.0274	36.7029	37.781	35.0494	38.8036	37.0425	38.4312	42.1659	38.1572	36.9146	36.2613	41.1092
1	40	57.4791	51.4044	46.8183	59.7716	44.7498	49.0856	53.7462	58.6472	53.7462	59.0362	50.327	51.3465	53.4211
2	40	49.9234	45.4182	42.3787	51.0725	41.8636	45.8303	47.4147	52.8598	52.9801	45.6959	47.8495	49.0642	45.4022
3	40	45.3148	37.733	45	47.1211	41.5054	44.7661	48.6851	43.0549	44.0608	45.4982	47.771	48.6736	42.3533
4	40	44.4989	42.4471	42.6722	43.2491	39.5226	40.192	36.7517	37.5885	42.8631	40.3645	46.6993	47.6868	41.9052
5	40	39.4926	37.2422	40.6913	42.7276	39.5597	38.0789	38.7902	38.1944	41.2218	41.0548	46.2123	47.029	41.7551
6	40	42.7868	36.2538	39.7513	41.7603	39.0026	39.8056	42.9441	39.1844	39.0939	42.0492	45.7365	46.4596	41.6579
7	40	41.6335	39.1491	41.4785	41.7039	41.1518	40.3258	39.5597	37.5191	39.8796	37.7299	45.4597	45.9206	41.6673
8	40	40.8554	36.9456	40.7756	41.5467	38.9041	40.7412	42.1505	35.5046	42.7422	42.788	44.9087	45.4959	41.5869
9	40	39.1933	39.2257	42.8545	38.9623	41.8779	41.4744	41.9123	36.0274	40.6013	36.7087	44.4605	45.1147	41.5144
10	40	38.546	37.7581	41.3478	44.3772	38.3456	43.8983	37.5479	34.6057	44.7476	36.3475	43.8369	44.745	41.4491
11	40	38.1818	35.1664	40.1207	38.3087	36.5966	43.1177	41.6335	35.5015	40.5028	42.3867	44.2338	44.4216	41.3903
12	40	40.8058	36.9409	40.8669	37.3719	40.8502	37.9906	45.8551	37.716	39.9785	37.9666	43.8565	44.1526	41.3374
13	40	40.4547	36.6419	37.8544	41.9225	42.4501	42.5998	42.8434	37.4568	40.4622	44.2361	43.5423	43.9126	41.2899
14	40	38.5092	35.5874	45.5599	40.4165	40.5205	39.8056	38.1909	36.6784	37.711	40.4426	43.2759	43.6983	41.2473
15	40	40.7718	37.1959	38.8627	41.1253	39.9079	42.1376	39.4278	42.117	38.4802	39.9428	43.0468	43.5052	41.2091
16	40	39.1584	37.875	43.8588	39.4174	38.6598	39.9204	42.313	36.5966	34.6952	36.5073	42.9832	43.3751	41.175
17	40	41.5972	37.4291	39.8896	40.0497	36.4009	36.5411	38.837	37.316	37.9016	42.2737	42.8088	43.4571	41.142
18	40	38.3952	36.1457	40.2483	40.7108	37.4196	43.3153	38.7131	35.0297	36.2095	40.9337	42.6553	43.2692	41.1128
19	40	38.5713	39.2301	39.2558	41.3569	40.0446	42.117	41.4744	36.5966	39.5116	36.9456	42.5172	43.0993	40.8182
20	40	38.5546	37.9016	39.234	37.9716	38.1363	39.2748	39.3405	40.3226	41.0628	39.5513	42.3929	42.9455	40.9641
