# Supplementary material for: Two different motor learning mechanisms contribute to learning reaching movements in a rotated visual environment
Source: F1000Res. 2014 Dec 10;3:72. Originally published 2014 Mar 17. [Version 2] doi: 10.12688/f1000research.3676.2 (PMC4670007; doi:10.12688/f1000research.3676.2)
Supplement: Data from motor learning experiments — Dataset 1. Data from original experiment Each column is the initial angle (in degrees) of arm movements for each participant and the model simulation of each trial. The reach target was also shown in degrees. A., B., C. and D. contains data for experiment 1, 2, 3 and 4. Model simulations were only included for dataset 1A, 1B and 1C. Dataset 2. Data from 90 degrees rotation experiment Each column is the initial angle (in degrees) of arm movements for each participant in the second experiment. The reach target was also shown in degrees. A., B., C. and D. contains data for experiment 1, 2, 3 and 4. [file f1000research-3-6149-s0000.tgz › Dataset2_d.csv]

Trial	Target	Subject 1	Subject 2	Subject 3	Subject 4	Subject 5	Subject 6	Subject 7	Subject 8
1	180	187.9696	185.1078	186.3402	196.6594	186.4146	194.5345	189.5366	227.4195
2	180	185.8263	184.0567	186.2317	178.1283	182.224	189.3447	185.2901	190.9698
3	180	181.7715	183.0665	180.507	174.2894	179.1616	183.2705	184.6433	191.1738
4	180	180	175.1009	175.5444	210.8219	181.0544	184.808	184.6605	190.5659
5	180	186.2419	174.6442	180.3255	202.249	178.698	186.2635	183.0802	195.4122
6	180	176.5107	185.4403	181.9306	197.8919	181.4086	182.6158	183.1221	178.4926
7	180	180.7742	177.7688	178.8767	175.2535	179.0207	192.7453	176.5318	191.709
8	180	178.4378	181.0322	175.7321	174.8521	180	187.3344	185.0672	169.0145
9	180	181.7899	184.1223	178.9949	170.6306	183.7723	183.5579	182.8624	182.7146
10	180	166.6398	183.2155	175.8252	187.1772	183.2809	186.9683	181.6651	179.0248
11	180	185.4923	186.5819	185.5149	204.1874	185.7514	185.5149	178.5797	183.3665
12	180	189.6734	185.5722	179.2838	181.8717	184.946	185.3558	177.7974	187.6404
13	180	180.5729	185.3893	177.9904	190.0911	185.0131	183.2155	187.6281	176.3537
14	180	182.997	176.9872	176.2954	184.0856	186.1322	185.3767	182.252	184.1201
15	180	174.2257	191.6185	182.3662	183.7314	185.7824	177.6386	180.4244	180.8999
16	180	178.3317	183.0128	179.326	183.633	180.8952	182.7702	181.1102	187.5785
17	180	196.7826	182.8864	182.0096	186.6099	178.3153	182.2168	179.4768	179.071
18	180	184.0615	184.8531	180.8747	183.7153	182.8624	180.5907	179.4183	182.0096
19	180	180.8637	183.4799	182.0902	178.2816	185.5149	181.6366	181.1853	184.9061
20	180	177.9546	182.5051	171.9456	188.8097	181.7899	185.417	180.6319	182.3278
1	90	50.4774	44.6351	19.29	62.581	52.8533	55.7131	60.2054	46.5343
2	90	67.9769	77.2929	49.3251	60.7512	75.5102	68.6821	80.7539	75.0442
3	90	105.4396	55.4258	68.1986	48.2705	82.9265	77.1957	81.8699	80.6553
4	90	97.125	67.1502	75.1243	74.7874	92.3736	78.1664	80.0494	93.7005
5	90	93.3665	82.3395	74.8669	84.9681	93.6914	80.8112	87.4266	89.4719
6	90	86.9225	76.0947	66.5519	75.9638	80.6724	83.7581	72.8973	87.4489
7	90	92.4628	85.6384	84.0685	80.9724	90.5673	79.7488	81.5111	86.4965
8	90	69.8938	82.5686	80.2724	83.0115	92.8624	73.1786	88.0519	92.9464
9	90	105.1541	85.1502	69.1714	84.9994	94.9697	76.5348	80.1807	87.6889
10	90	84.4725	74.6425	88.0114	89.5145	94.2054	78.6901	91.5766	87.0517
11	90	79.8753	90.947	83.0964	87.2737	78.7775	91.8476	80.4171	87.3974
12	90	94.1223	81.2538	78.1929	89.7726	85.9144	90	81.7029	86.2538
13	90	88.7078	88.4846	88.977	86.7928	88.6306	90.2795	86.9059	93.1481
14	90	90	71.8405	80.8954	99.8411	78.2749	84.6569	106.3895	89.1406
15	90	94.9166	79.8753	77.7352	75.1065	89.3489	83.3675	72.5746	91.302
16	90	78.511	81.8699	89.4744	91.7253	91.8183	77.4712	77.692	88.4518
17	90	87.93	81.3475	80.1939	84.9575	89.053	81.1582	80.9915	90
18	90	83.6598	80.7218	82.7975	87.6239	89.4437	75.3791	74.4759	83.054
19	90	100.7681	83.2278	79.8245	85.9817	87.0185	91.9349	80.4069	89.5489
20	90	77.1523	81.5111	85.0303	86.2435	85.6013	90	75.1243	89.1449
1	180	190.6764	197.5092	191.7683	206.1753	195.8477	192.0721	207.1729	197.7538
2	180	186.6745	180.3603	185.5802	190.4742	181.6972	189.0193	180	180.507
3	180	184.7636	180.6794	189.4623	189.8061	181.7184	183.633	181.5482	184.514
4	180	188.9149	184.4944	174.8718	184.1786	180.8551	180.924	172.6476	178.2376
5	180	182.4742	192.7453	181.5154	181.7357	178.9191	180.5787	184.2892	181.3139
6	180	182.2026	179.322	180.4511	184.0517	179.5724	186.009	185.3096	180
7	180	179.7846	181.804	168.4862	179.6852	176.1859	175.7108	180.2195	181.6683
8	180	181.7899	176.9552	180	185.6405	179.3179	179.5724	184.7449	180.8185
9	180	192.3194	183.202	172.875	180.4755	181.4502	178.391	193.183	178.9536
10	180	170.9097	185.1479	181.9092	185.8489	183.4474	180	186.5819	181.2618
11	180	176.7079	180	180	176.5074	183.5487	181.2018	181.8328	182.4681
12	180	194.4568	180.339	180.678	184.7418	170.3718	181.7227	180.8952	185.819
13	180	181.8965	181.1124	178.1524	182.7006	180	183.9141	175.8058	183.0665
14	180	181.4564	184.4327	181.266	183.3997	169.6952	178.6295	167.55	181.9749
15	180	186.1702	183.9452	178.2643	180.4424	177.5974	181.806	177.748	180.8594
16	180	174.4174	186.7536	181.3575	180.2083	178.3634	180.9392	181.5275	179.0491
17	180	177.8901	178.9053	180.8725	190.7965	179.3377	176.8493	181.5622	184.6502
18	180	183.2892	183.9576	180	185.8774	178.5024	180.8032	182.252	179.7476
19	180	180.5116	181.023	178.3054	183.6993	178.6729	178.9053	183.3403	182.3137
20	180	183.8141	183.5517	179.2361	186.2209	175.4261	178.4602	188.8297	181.0809
