# Supplementary material for: Two different motor learning mechanisms contribute to learning reaching movements in a rotated visual environment
Source: F1000Res. 2014 Dec 10;3:72. Originally published 2014 Mar 17. [Version 2] doi: 10.12688/f1000research.3676.2 (PMC4670007; doi:10.12688/f1000research.3676.2)
Supplement: Data from motor learning experiments — Dataset 1. Data from original experiment Each column is the initial angle (in degrees) of arm movements for each participant and the model simulation of each trial. The reach target was also shown in degrees. A., B., C. and D. contains data for experiment 1, 2, 3 and 4. Model simulations were only included for dataset 1A, 1B and 1C. Dataset 2. Data from 90 degrees rotation experiment Each column is the initial angle (in degrees) of arm movements for each participant in the second experiment. The reach target was also shown in degrees. A., B., C. and D. contains data for experiment 1, 2, 3 and 4. [file f1000research-3-6149-s0000.tgz › Dataset1_b.csv]

Trial	Target	Subject 1	Subject 2	Subject 3	Subject 4	Subject 5	Subject 6	Subject 7	Subject 8	Subject 9	Subject 10	Model A	Model B	Model C
1	40	47.0989	45	45	39.8896	44.2006	53.1301	42.6141	49.7901	42.1087	42.6141	42.2806	42.806	40.9549
2	40	44.3097	40.6489	41.9335	38.72	38.6598	45.4511	43.6028	46.1233	45.9167	45.3351	42.1566	42.7324	40.9518
3	40	41.5732	36.1267	40.0608	39.1899	40.899	48.9452	43.5461	35.151	38.4634	39.1226	42.0466	42.6182	40.9498
4	40	37.1309	42.623	39.3518	38.4261	39.4214	42.93	46.3859	38.1881	44.7407	38.8482	41.9487	42.5443	40.7729
5	40	36.4309	39.7462	39.3595	38.0115	40.3894	41.7295	49.4387	35.1435	38.5065	39.015	41.8614	42.4479	40.8534
6	40	37.7631	41.4237	39.8768	35.4333	40.1469	46.273	42.0711	40.7515	42.9546	39.2722	41.6602	42.3237	40.8625
7	40	37.4701	35.2176	40.1301	39.4866	40.4139	36.5911	40.6365	40.0679	41.8084	41.0724	42.0191	42.3644	40.8715
8	40	35.9018	38.3792	38.4033	39.3089	37.0565	40.4547	45.4308	42.5342	39.0355	34.8678	41.9572	42.2216	40.8804
9	40	36.3944	40.9858	41.7948	38.2731	41.9872	43.6678	43.5436	43.1858	41.4604	40.7895	41.8419	42.2629	40.8875
10	40	41.7459	34.4127	38.9275	35.6553	42.1844	36.2538	42.3842	33.8481	40.8818	37.7698	41.7387	42.1256	40.8313
11	40	35.1887	40.8761	39.8056	40.6013	38.8469	34.6409	35.7974	39.2894	41.0773	37.9497	41.6461	42.115	40.8457
12	40	36.2853	31.4568	41.5664	39.5597	40.5074	43.6361	51.9211	38.1076	40.3141	38.6598	41.5628	42.0599	40.8595
13	40	42.4142	35.3266	42.0492	36.27	40.2032	36.3394	40.9504	37.7581	36.8699	36.2717	41.4879	41.9497	40.8728
14	40	39.5018	34.8379	37.5686	37.7658	40.1317	37.2817	40.2099	38.1076	37.7555	36.5184	41.4202	41.9926	40.8855
15	40	38.7307	39.0284	39.9026	39.8056	39.3103	41.6335	39.5719	36.6257	38.9515	41.8202	41.359	41.8652	40.8977
16	40	37.5257	39.1491	40.4951	42.5104	40.6792	41.9872	50.4206	40.1009	37.681	35.6229	41.3036	41.9112	40.823
17	40	34.6764	36.2368	38.4802	38.8731	39.583	39.6344	43.727	39.629	37.9542	40.1792	41.2533	41.7883	40.8622
18	40	38.0936	39.9253	38.0789	35.6398	40.684	34.3397	35.6764	38.5684	37.7887	40.9144	41.2076	41.7763	40.8779
19	40	37.4927	38.1765	43.3789	38.5475	38.211	40.0176	42.6467	40.2626	37.0731	38.746	41.1659	41.7508	40.8928
20	40	36.4572	32.4245	35.6185	41.6335	39.8056	38.4181	35.3748	37.9987	42.7582	38.7061	41.1288	41.6475	40.907
1	60	54.3129	54.5095	55.114	52.4809	58.5359	61.4675	57.7891	54.3171	59.6888	54.8658	43.7976	66.4023	62.8484
2	60	55.9482	59.922	58.3553	56.9638	53.0394	62.7004	54.92	57.9576	57.4925	59.4086	46.2788	65.1475	62.4019
3	60	55.6039	59.1843	56.5048	56.3099	60.1578	59.5066	58.3092	55.5816	62.2538	59.6419	47.126	64.9143	61.545
4	60	60.0184	53.9149	55.0882	61.3017	56.4158	59.0362	51.4588	61.5258	60.1331	55.4915	48.356	64.372	60.4368
5	60	55.7131	56.113	58.6168	54.3099	57.9295	56.8763	61.4538	58.8349	56.9342	57.6843	49.2486	63.9906	60.4227
6	60	60.3585	58.489	56.6336	57.6767	58.5704	59.8935	57.4174	53.9971	61.206	54.0132	50.0116	63.6775	60.4405
7	60	54.7029	54.211	59.5066	60.7247	56.3099	55.3943	54.1762	58.3925	58.0334	56.8336	50.6892	63.3974	60.4576
8	60	57.315	54.033	56.1547	59.8913	54.8411	58.2127	54.5742	53.1301	56.1429	58.0312	51.282	63.2139	60.4742
9	60	60.4972	57.7787	59.6764	56.0826	55.3048	60.6978	61.2202	58.3925	56.8972	60.8901	51.8	62.9739	60.4902
10	60	56.8118	58.2405	59.9441	58.4085	59.1888	59.6764	58.9583	56.4045	56.9598	58.5432	52.2604	62.7827	60.4493
11	60	57.2897	55.8751	59.3277	61.4308	57.0948	57.75	57.6391	55.7327	56.5601	55.6329	52.625	62.6126	60.4695
12	60	58.2405	58.9348	60.9454	59.8265	58.1858	56.0409	58.5704	59.2097	56.9382	61.8289	52.766	62.461	60.4889
13	60	58.2097	59.0362	58.4859	60.0073	58.3713	57.1368	53.4927	55.905	61.3895	57.8244	53.1484	62.3255	60.5074
14	60	55.9228	57.1443	57.8581	59.8084	59.7436	57.9381	58.9914	58.9169	58.7004	53.6156	53.4921	62.2043	60.4737
15	60	57.0753	54.6282	58.4429	57.9446	58.142	60.3269	58.0723	55.8139	58.5974	58.5166	53.6611	62.0655	60.4953
16	60	55.1755	58.2559	59.436	61.2007	54.2239	57.3131	50.5055	57.0456	55.8301	57.6258	53.806	62.1778	60.5159
17	60	55.9467	56.8483	60.4993	60.4161	57.0241	60.2551	54.9558	56.397	58.8669	61.1485	54.005	62.0577	60.4889
18	60	51.6667	58.0292	60.7186	59.7865	58.6168	58.2405	60.29	59.6645	61.6992	58.7961	54.1609	61.9498	60.5117
19	60	58.3245	56.7251	57.1715	57.8132	56.3099	55.4915	59.6973	58.0693	56.2008	58.3068	54.3114	61.8528	60.11
20	60	59.3728	57.6894	58.3713	58.5283	58.083	59.4	54.3314	54.3665	57.5602	57.9074	54.4511	61.7654	60.4381
1	40	40.9804	42.5576	43.8309	42.1778	44.4744	40.9717	39.9942	39.0026	43.2873	43.0098	50.3963	41.6965	39.0058
2	40	40.4261	39.5675	45.3745	40.7001	39.3625	40.7994	40.6013	38.7902	37	38.1402	47.8691	41.5679	39.5871
3	40	41.6506	39.4725	42.1902	36.6686	41.2624	40.4426	41.6335	38.0317	36.5073	40.0063	47.8519	41.4981	39.7517
4	40	40.1355	39.9428	40.2364	39.4602	39.9204	42.0185	39.3641	38.9784	36.4444	39.5116	46.7588	41.5407	39.8981
5	40	39.2894	38.5092	39.0284	42.2272	42.8789	41.1063	40.5392	39.1737	37.2236	41.1413	46.2894	41.4277	40.0324
6	40	36.3475	41.6933	38.9193	36.7106	40.3445	43.9488	41.6335	35.9358	36.1932	40.0658	46.0917	41.4895	40.1554
7	40	38.8114	39.9306	42.8562	40.8679	39.0284	38.6598	41.6981	39.3518	36.5525	38.0272	45.457	41.3622	40.2683
8	40	37.0393	36.8699	43.3276	35.4555	38.211	36.1848	37.6233	41.2277	39.6927	38.6598	44.5633	41.2903	40.3718
9	40	35.7792	36.1393	45.5405	38.4033	39.4328	40.0303	35.5874	37.5191	36.8699	40.6677	44.8056	41.3562	40.3216
10	40	38.4071	40.5154	37.9906	39.8499	41.3016	37.9167	35.4668	37.9542	36.3604	39.8401	44.3515	41.2501	40.5443
11	40	34.9651	42.1376	40.8919	37.5686	41.2414	37.6656	39.8389	38.8352	37.203	39.4278	43.979	41.3137	40.6171
12	40	38.9136	37.5479	39.5273	38.1747	40.0106	38.8114	42.1579	35.2724	33.1579	40.6347	43.8184	41.1949	40.6376
13	40	39.8056	36.8699	37.1645	40.8502	39.1554	36.7928	38.7131	36.0644	37.0825	41.7223	43.5566	41.1174	40.7024
14	40	39.3246	37.8008	42.5104	38.496	40.6384	38.2278	41.6335	37.4437	39.1984	41.7905	43.3776	41.2023	40.7253
15	40	35.5927	35.3542	39.1491	38.9085	39.3327	39.703	42.9854	37.5498	44.4213	40.1489	43.1982	41.1004	40.5344
16	40	40.054	38.3456	41.9552	41.4385	42.0793	34.8836	39.3405	37.5931	37.25	39.0569	43.038	41.1666	40.6576
17	40	37.1672	38.4181	41.6566	39.3907	40.4057	43.4725	38.8352	37.6942	37.1763	39.8389	42.8919	41.0544	40.7393
18	40	36.8699	39.0194	41.2174	37.3145	41.1393	42.5805	40.6261	36.3844	36.0983	39.7718	42.7571	40.9725	40.7949
19	40	40.1748	37.7757	42.6627	37.8028	40.6617	40.6013	36.0062	40.0794	35.1487	37.606	42.6327	41.073	40.8316
20	40	34.6952	37.5284	43.078	39.2454	42.8307	38.1747	41.2194	36.8699	40.7858	39.457	42.6331	40.9741	40.8549
