# Supplementary material for: Two different motor learning mechanisms contribute to learning reaching movements in a rotated visual environment
Source: F1000Res. 2014 Dec 10;3:72. Originally published 2014 Mar 17. [Version 2] doi: 10.12688/f1000research.3676.2 (PMC4670007; doi:10.12688/f1000research.3676.2)
Supplement: Data from motor learning experiments — Dataset 1. Data from original experiment Each column is the initial angle (in degrees) of arm movements for each participant and the model simulation of each trial. The reach target was also shown in degrees. A., B., C. and D. contains data for experiment 1, 2, 3 and 4. Model simulations were only included for dataset 1A, 1B and 1C. Dataset 2. Data from 90 degrees rotation experiment Each column is the initial angle (in degrees) of arm movements for each participant in the second experiment. The reach target was also shown in degrees. A., B., C. and D. contains data for experiment 1, 2, 3 and 4. [file f1000research-3-6149-s0000.tgz › Dataset1_c.csv]

Trial	Target	Subject 1	Subject 2	Subject 3	Subject 4	Subject 5	Subject 6	Subject 7	Subject 8	Subject 9	Subject 10	Model A	Model B	Model C
1	40	57.4791	51.4044	42.7208	46.9749	44.7498	44.6397	53.7462	43.3375	53.7462	49.844	42.5239	41.0429	40.8683
2	40	49.9234	45.4182	38.5765	39.5699	41.8636	38.5007	47.4147	40.3894	52.9801	42.4065	42.399	40.9281	40.8712
3	40	45.3148	37.733	42.2148	41.6016	41.5054	39.7099	48.6851	46.2545	44.0608	49.8344	42.2831	40.8471	41.1366
4	40	44.4989	42.4471	42.4065	45.8467	39.5226	39.4945	36.7517	38.3131	42.8631	49.7449	42.175	40.9507	41.0671
5	40	39.4926	37.2422	39.2768	37.3622	39.5597	42.3974	38.7902	43.8656	41.2218	40.4181	42.0739	40.7629	41.1226
6	40	42.7868	36.2538	39.6593	38.5854	39.0026	40.0415	42.9441	35.2476	39.0939	39.5286	41.9788	40.7624	41.1433
7	40	41.6335	39.1491	38.8248	39.1584	41.1518	38.1856	39.5597	46.6946	39.8796	36.1932	41.8892	40.8757	41.1625
8	40	40.8554	36.9456	39.8056	43.6028	38.9041	38.5092	42.1505	44.2006	42.7422	38.5007	41.8045	40.6889	41.1802
9	40	39.1933	39.2257	39.6892	38.8114	41.8779	39.3363	41.9123	27.0309	40.6013	40.5613	41.7242	40.7732	41.1957
10	40	38.546	37.7581	42.4847	38.2902	38.3456	40.1965	37.5479	42.3246	44.7476	36.5289	41.648	40.8286	40.942
11	40	38.1818	35.1664	39.7801	37.0928	36.5966	41.1859	41.6335	37.9131	40.5028	44.4383	41.5755	40.6366	41.1992
12	40	40.8058	36.9409	40.7162	43.8678	40.8502	43.2285	45.8551	39.8636	39.9785	42.8352	41.5064	40.6331	40.945
13	40	40.4547	36.6419	40.44	37.9016	42.4501	42.3736	42.8434	34.484	40.4622	45.9963	41.4404	40.7776	41.1974
14	40	38.5092	35.5874	42.8789	35.6229	40.5205	47.1611	38.1909	35.6316	37.711	40.8364	41.3774	40.5858	41.1234
15	40	40.7718	37.1959	40.7026	39.5461	39.9079	38.991	39.4278	39.6256	38.4802	39.4007	41.3172	40.5827	41.181
16	40	39.1584	37.875	41.0741	38.7257	38.6598	41.7603	42.313	38.941	34.6952	42.1579	41.2595	40.5638	41.1974
17	40	41.5972	37.4291	41.5262	39.2646	36.4009	40.2032	38.837	40.3331	37.9016	37.7403	41.2042	40.714	41.2127
18	40	38.3952	36.1457	41.0818	39.6678	37.4196	39.5138	38.7131	31.8389	36.2095	37.2817	41.1512	40.5247	41.2268
19	40	38.5713	39.2301	38.574	38.6158	40.0446	42.2737	41.4744	37.5457	39.5116	38.6598	41.1003	40.519	41.2392
20	40	38.5546	37.9016	41.1684	2.1343	38.1363	39.8444	39.3405	39.6508	41.0628	41.5972	41.0515	40.5012	40.982
1	20	6.7662	4.8645	6.4287	7.125	7.8917	15.8915	23.7136	-2.2312	13.0919	-1.2454	23.4911	12.6225	6.2665
2	20	5.5572	15.0916	13.142	7.9893	10.1543	8.7462	16.3777	4.9271	11.3099	6.3636	23.3476	13.674	15.6689
3	20	16.0428	15.5844	16.4272	5.1282	20.6335	13.4957	17.468	13.134	19.5024	10.0279	23.2199	14.0662	16.5802
4	20	11.3099	19.9831	15.1645	12.7575	19.6179	17.9164	18.5691	10.0331	22.3801	10.2479	23.1062	14.6758	17.2076
5	20	20.9735	14.9148	16.1134	14.5002	13.3785	15.5546	29.1005	15.293	17.128	17.005	23.0044	15.1748	20.2948
6	20	10.105	18.8774	15.3061	13.8737	18.3187	17.8787	37.9987	7.9072	30.0464	17.8677	22.9132	15.2668	20.4566
7	20	19.0494	13.4124	14.4154	17.7305	13.3328	15.1689	32.3914	13.0258	18.11	19.2246	22.8286	15.891	20.5992
8	20	13.6005	18.8532	17.7232	23.2758	14.2334	19.0692	20.4328	10.1621	20.0173	18.0228	22.7522	16.3333	20.7295
9	20	16.2411	15.4786	17.6583	16.1762	16.1892	18.6767	14.2936	13.4778	19.0692	17.9908	22.6832	16.4183	20.8486
10	20	18.4349	20.6955	18.2538	15.6422	16.2602	20.2249	18.3589	6.87	18.5106	18.6186	22.6205	16.6235	20.9573
11	20	16.8584	13.7995	18.3778	19.9164	19.179	23.0968	11.6633	10.4375	14.2856	19.0256	22.5634	16.9557	21.0596
12	20	15.5241	18.4349	18.5811	21.6055	16.9093	15.4334	22.6552	11.4588	20.5879	17.1027	22.5113	17.1255	21.0886
13	20	14.6209	19.3087	15.9768	20.8978	15.4222	20.0631	15.8397	11.7331	20.0715	18.3599	22.4636	17.0049	21.3883
14	20	19.4136	14.0362	20.4973	17.7583	15.9863	24.2744	8.3439	14.7887	20.8068	16.2602	22.4198	17.3851	21.6446
15	20	15.7701	14.0362	16.2301	18.0343	17.3005	18.7587	15.7924	11.3099	27.3777	20.8693	22.3794	17.6198	21.8772
16	20	15.2765	17.1027	15.2765	18.7661	15.5241	19.5731	16.4688	16.8763	20.7461	19.0577	22.3421	17.435	21.8805
17	20	18.6456	16.4729	17.2497	18.6495	14.449	19.1913	18.4349	12.8244	18.3187	18.3415	22.3075	17.8866	21.8151
18	20	16.0736	17.3933	17.0466	21.0375	17.4549	16.2903	20.1818	10.3889	16.1084	15.742	22.2754	17.9813	21.8211
19	20	13.9525	16.336	20.1287	18.4349	16.1443	17.5472	22.5926	8.9726	23.9989	21.6205	22.2454	17.788	21.826
20	20	15.9863	19.4703	17.1985	-	15.6422	16.3649	18.0147	14.0362	21.3857	17.6501	22.2174	18.2001	21.8299
1	40	45.5422	47.6026	48.9749	53.3202	50.0241	50.7743	47.9508	45.7994	51.87	58.7223	39.8956	40.6575	53.8718
2	40	44.2494	45.5787	44.1987	49.3251	43.5005	43.3634	44.7603	44.7541	49.8157	48.1017	39.9125	40.4639	45.7347
3	40	44.2985	40.3861	45.703	46.2454	44.7121	44.4595	43.9191	38.6034	43.1404	41.607	39.9275	40.462	42.7593
4	40	41.0091	41.9872	43.0251	44.3013	40.684	40.9027	39.2513	39.3625	43.76	44.1449	39.9408	40.4424	42.5696
5	40	43.3767	37.8065	44.6441	44.0371	42.3867	40.1148	44.0008	35.5377	41.4744	40.3141	39.9526	40.426	42.3975
6	40	40.4728	35.967	40.2364	44.1776	39.6772	42.4664	40.978	40.8724	38.7289	36.8699	39.9631	40.5847	42.2415
7	40	42.4585	32.7909	41.8824	40.8151	42.4105	42.0793	40.3141	37.6557	40.5762	44.5018	39.9725	40.3915	42.0952
8	40	40.8439	35.1664	39.8056	40.1792	39.457	40.2155	39.5719	37.654	40.1792	42.4438	39.9808	40.388	41.9633
9	40	40.0467	35.1838	40.351	40.3141	36.5184	42.6141	40.9858	32.0822	41.894	42.5104	39.9882	40.3731	41.8443
10	40	40.4752	37.8328	42.0318	41.5398	39.8935	36.5289	35.1571	35.5377	36.9388	39.2894	39.9949	40.3581	41.4403
11	40	39.2205	40.5028	38.0686	40.4095	37.8422	43.6831	37.3853	37.1553	33.9965	42.8962	40.0008	40.3451	41.4498
12	40	40.6923	37.3332	37.1467	39.4278	36.148	36.6071	33.8708	36.2324	38.7516	35.6045	40.0061	40.5125	41.3816
13	40	36.9683	40.2595	38.1252	41.9444	40.9314	42.0263	39.6678	39.4214	36.5289	38.9801	40.0108	40.3199	41.3179
14	40	38.7516	37.0731	39.3907	35.4284	36.7328	39.5931	37.9188	33.9511	37.6389	41.7888	40.015	40.3168	41.079
15	40	39.3926	36.9331	39.2496	38.9382	38.211	40.9895	33.7941	33.0707	35.4171	39.9709	40.0188	40.296	41.139
16	40	40.5794	39.3456	43.1598	42.553	38.5169	42.1376	34.4085	33.6901	37.5513	39.2513	40.0221	40.2856	41.1091
17	40	38.211	38.7697	39.5226	39.9785	38.2671	37.9167	38.1957	37.3039	38.211	39.7557	40.0252	40.2766	41.0829
18	40	35.6871	37.7468	39.9079	41.7603	37.0304	38.2599	42.8253	33.2317	37.6262	39.6323	40.0279	40.45	40.8883
19	40	40.0608	37.603	39.7836	39.1491	40.1355	43.0021	38.1572	34.8114	39.0626	39.2205	40.0303	40.2582	40.889
20	40	36.3844	37.6319	39.5881	39.4231	40.6013	38.7581	37.9508	33.8049	35.0594	40.9825	40.0325	40.2583	40.8868
