# Supplementary material for: Two different motor learning mechanisms contribute to learning reaching movements in a rotated visual environment
Source: F1000Res. 2014 Dec 10;3:72. Originally published 2014 Mar 17. [Version 2] doi: 10.12688/f1000research.3676.2 (PMC4670007; doi:10.12688/f1000research.3676.2)
Supplement: Data from motor learning experiments — Dataset 1. Data from original experiment Each column is the initial angle (in degrees) of arm movements for each participant and the model simulation of each trial. The reach target was also shown in degrees. A., B., C. and D. contains data for experiment 1, 2, 3 and 4. Model simulations were only included for dataset 1A, 1B and 1C. Dataset 2. Data from 90 degrees rotation experiment Each column is the initial angle (in degrees) of arm movements for each participant in the second experiment. The reach target was also shown in degrees. A., B., C. and D. contains data for experiment 1, 2, 3 and 4. [file f1000research-3-6149-s0000.tgz › Dataset1_d.csv]

Trial	Target	Subject 1	Subject 2	Subject 3	Subject 4	Subject 5	Subject 6	Subject 7	Subject 8	Subject 9	Subject 10
1	40	38.0144	35.2867	48.6745	50.5899	45.7441	45	38.964	48.0373	46.1885	53.514
2	40	39.583	40.5488	44.5158	50.7106	39.5513	36.4913	41.0091	43.0908	41.3478	53.9924
3	40	47.377	51.8235	48.2572	40.4181	34.584	38.6034	38.7131	37.1042	42.083	47.4509
4	40	41.7755	40.0372	40.0816	38.4596	39.5931	40.8919	37.2925	34.0518	27.451	45.898
5	40	36.6965	49.4811	24.9048	39.8896	40.6792	40.8404	43.8465	39.126	39.3076	43.0114
6	40	39.1274	44.5908	35.5046	39.6678	37.323	37.0107	37.614	35.0494	32.822	39.7131
7	40	38.7163	40.728	40.3894	37.7403	38.0888	38.746	40.5655	44.5265	40.1116	38.941
8	40	39.5099	40.3734	48.0128	41.1318	37.0232	41.3322	41.2245	34.886	36.8699	38.0657
9	40	38.6598	43.989	39.2321	37.6083	40.0497	36.3955	36.4201	43.6141	28.8256	38.7093
10	40	37.0051	43.593	40.8502	40.6013	35.5817	38.7076	43.0908	39.6949	40.0816	36.1655
11	40	41.1567	35.5927	39.9364	32.945	40.5419	38.5926	41.9225	39.9528	42.541	41.0897
12	40	39.1998	38.4055	41.8202	38.3201	40.0396	36.1932	40.2755	36.4692	37.7197	41.4354
13	40	39.8348	36.4692	39.9159	38.4408	36.7901	40.6489	42.1915	36.3102	42.842	37.742
14	40	41.5706	40.4951	41.105	37.5563	39.4147	38.4312	34.9607	37.51	37.2817	39.0194
15	40	37.6821	38.3514	39.0668	39.7293	35.8477	39.2417	36.9728	37.5413	40.5444	35.7355
16	40	39.2666	34.095	40.2058	36.1441	40.1792	41.257	40.6271	41.9673	39.3878	38.4119
17	40	36.573	41.8911	42.8545	37.0382	34.7131	39.3907	39.3191	35.6076	39.3693	38.1756
18	40	38.1765	43.8712	38.6264	39.6529	38.6218	44.0065	38.9515	41.5623	40.9555	37.606
19	40	38.7325	35.7617	39.4839	44.1931	38.3952	43.768	38.7365	37.5831	38.9041	36.1691
20	40	41.0965	36.5596	41.3045	-	37.9374	41.5716	37.1467	38.4261	40.89	42.9786
1	20	4.4721	2.8945	9.1839	1.1691	2.5397	6.5507	8.4613	3.3363	0.7813	4.3118
2	20	10.8082	9.0342	15.7086	11.8464	8.3787	11.3099	12.9693	10.5392	15.5725	11.8997
3	20	10.9634	14.1001	14.712	14.3227	19.5271	20.596	25.9423	11.8598	21.7176	14.8526
4	20	14.5742	13.5572	14.4703	13.5064	15.8085	16.9379	16.8493	12.5288	13.5479	12.4855
5	20	16.452	13.1632	15.4463	19.051	15.1331	12.875	13.8407	17.4027	23.8555	12.9727
6	20	15.5241	12.7244	17.3085	17.2968	15.6422	15.7595	10.6406	17.1805	13.7294	17.3116
7	20	19.4626	19.179	16.6992	16.2202	9.8336	15.9062	18.4349	14.311	15.4612	14.6209
8	20	14.6942	17.057	15.2002	14.37	13.8812	18.4349	17.8628	16.6658	16.7239	19.6779
9	20	17.9947	18.516	15.4498	15.7959	17.4566	19.2593	16.169	17.2954	16.7251	20.709
10	20	14.8539	17.7649	21.3706	16.0736	13.5948	17.5398	13.7363	18.8723	16.9908	21.8515
11	20	19.7797	17.1456	15.9879	19.2092	17.5669	22.6938	19.2127	15.4375	16.9275	20.6636
12	20	18.4349	17.5256	18.7832	16.3895	15.6194	21.5014	15.732	17.7305	14.0362	19.6121
13	20	14.7053	21.3487	16.7984	19.3164	16.3895	19.3845	21.3808	18.0973	16.1601	22.8337
14	20	17.9424	26.3207	17.8503	16.9023	22.0831	23.6456	15.3763	14.4703	15.124	16.0443
15	20	19.0935	15.6711	19.2551	16.811	15.9454	20.2918	21.0375	15.182	10.008	19.1064
16	20	17.4977	16.2696	15.5241	18.8594	14.2936	17.8054	23.0089	13.9406	14.8757	20.6661
17	20	15.6242	16.8508	20.016	17.6255	15.8801	17.9814	18.655	15.6066	22.0362	15.3438
18	20	18.559	22.567	19.6779	18.7908	16.9821	17.9279	15.997	15.0916	19.6041	19.5193
19	20	19.3164	20.78	15.1182	16.7984	21.8014	17.2275	17.2331	17.6885	19.1159	16.1892
20	20	17.2318	15.5589	16.5571	20.5109	19.29	19.1423	19.6307	15.9454	18.1302	20.6701
1	40	42.7566	45	54.4195	17.057	38.8939	52.6119	47.15	42.93	49.8531	47.1069
2	40	45.5635	36.0463	50.1944	18.5932	45.5527	55.7625	41.8636	50.4516	43.9488	44.2838
3	40	40.7108	40.5189	42.5707	55.2222	40.9717	43.3397	36.0274	39.5226	37.9167	41.2174
4	40	42.8684	40.5279	41.7019	42.4317	39.0412	41.6126	40.2551	40.5292	35.0872	41.3322
5	40	40.2175	35.9097	45.341	41.6891	39.7066	43.1391	41.8202	35.6018	41.9872	38.8953
6	40	40.6013	33.7619	42.0775	41.0175	36.0667	37.9835	43.9325	37.515	40.3084	44.2021
7	40	36.9588	35.3679	39.7855	35.2724	40.2873	40.479	36.2309	39.4007	38.0238	40.8221
8	40	39.3129	43.6739	40.0608	43.7897	34.4761	41.8202	35.875	36.368	46.1109	39.0569
9	40	37.9987	36.4778	44.628	40.5526	38.5377	41.0206	40.3141	38.8534	36.7328	38.4596
10	40	39.1909	33.354	40.3559	40.1454	37.0304	46.2844	43.2144	36.9432	37.654	42.1702
11	40	31.414	44.6869	38.1026	36.3159	35.5969	42.083	34.0019	37.1763	39.8696	40.582
12	40	37.8365	36.6478	39.144	41.8109	36.4411	35.3625	41.8084	36.4444	37.6422	37.0078
13	40	39.7644	34.1078	33.5157	36.6849	36.4411	40.6777	36.9888	36.769	42.3912	36.0983
14	40	41.0664	33.0586	39.4559	35.3026	34.4234	44.7603	37.5982	33.4952	37.7068	41.0628
15	40	36.573	36.8295	43.0251	42.5248	36.8075	40.3937	40.0467	38.8589	42.3458	38.1719
16	40	38.0528	37.7286	40.4769	34.2248	37.4898	40.9858	37.4347	34.7468	36.8229	37.681
17	40	39.0119	36.9953	40.5474	30.9083	36.2886	44.5018	35.0905	35.2176	41.9552	43.0458
18	40	39.2762	39.3056	39.6216	36.6861	36.8699	39.6107	38.7516	34.7131	40.7001	39.1094
19	40	36.7348	36.4471	39.9177	43.1066	38.1117	39.8056	40.2755	36.2538	43.6028	40.9752
20	40	41.9636	37.1693	44.7671	36.4692	36.2222	38.892	37.6845	38.6184	38.4373	36.7753
