# Supplementary material for: Two different motor learning mechanisms contribute to learning reaching movements in a rotated visual environment
Source: F1000Res. 2014 Dec 10;3:72. Originally published 2014 Mar 17. [Version 2] doi: 10.12688/f1000research.3676.2 (PMC4670007; doi:10.12688/f1000research.3676.2)
Supplement: Data from motor learning experiments — Dataset 1. Data from original experiment Each column is the initial angle (in degrees) of arm movements for each participant and the model simulation of each trial. The reach target was also shown in degrees. A., B., C. and D. contains data for experiment 1, 2, 3 and 4. Model simulations were only included for dataset 1A, 1B and 1C. Dataset 2. Data from 90 degrees rotation experiment Each column is the initial angle (in degrees) of arm movements for each participant in the second experiment. The reach target was also shown in degrees. A., B., C. and D. contains data for experiment 1, 2, 3 and 4. [file f1000research-3-6149-s0000.tgz › Dataset2_a.csv]

Trial	Target	Subject 1	Subject 2	Subject 3	Subject 4	Subject 5	Subject 6	Subject 7	Subject 8
1	180	201.1187	183.3486	208.1132	193.4778	212.9052	195.3215	195.0464	191.9061
2	180	186.7225	188.2072	212.4712	184.9091	183.8506	189.4623	202.7028	171.0062
3	180	191.0409	184.6045	198.0478	184.5538	186.254	179.2748	206.1753	187.0379
4	180	191.5493	186.6135	189.7276	183.5763	180.6903	182.9108	186.4935	178.5534
5	180	185.3893	176.7191	194.0362	181.5074	182.1553	183.7314	172.7698	180.929
6	180	183.9679	169.1499	185.553	184.0002	175.9144	181.7014	182.0214	182.0772
7	180	181.8626	180.8905	176.7603	181.0276	190.7389	176.7481	166.1593	183.1325
8	180	181.2825	173.3865	177.5104	179.2361	182.8624	177.7974	181.3639	184.3987
9	180	169.5401	188.376	169.6111	186.009	185.856	176.4677	187.7403	179.4001
10	180	162.9921	181.0416	177.3162	178.7811	180.5093	183.9259	199.692	176.9673
11	180	176.2174	183.1221	181.8087	181.5824	177.4739	181.3245	184.6804	183.7517
12	180	179.4213	176.9872	175.4426	185.866	180.5787	183.7723	195.0831	182.2906
13	180	181.9946	179.6231	180.382	185.0538	170.665	186.1829	188.7074	175.7205
14	180	185.7106	177.5258	171.3844	180	185.0502	176.9413	176.1859	180.8243
15	180	175.0608	181.0708	178.3317	182.8624	180	182.8156	184.0856	178.0021
16	180	175.5154	181.2189	181.3639	182.268	180	181.4564	175.5095	184.9697
17	180	180	179.0684	174.1652	180	183.3178	181.5622	197.3824	185.9181
18	180	183.4682	180.6331	183.2473	183.294	187.5946	182.3662	189.1026	180.4007
19	180	182.3469	180.3673	180	181.9378	178.8309	179.0954	191.4025	182.4896
20	180	185.5599	180.9392	181.0809	180.7506	182.0214	185.553	201.9911	177.2951
1	180	88.1066	91.6847	136.0416	174.0611	113.3852	115.9588	141.7757	91.0416
2	180	132.8331	107.133	113.1986	147.875	178.5121	149.5889	153.078	182.7263
3	180	193.6713	170.3401	125.6045	171.9988	180	195.8492	163.9601	172.9987
4	180	165.6186	163.7993	122.3073	172.2107	184.514	170.2996	139.6859	178.4622
5	180	191.113	176.8819	124.1145	175.4261	180.6296	182.745	140.9806	180
6	180	153.9465	153.6381	117.582	171.3218	191.4066	183.4474	149.1391	187.7075
7	180	194.2159	180.4511	115.1448	193.4957	157.1663	190.5208	175.1792	161.2666
8	180	188.7462	179.5416	142.0284	162.8973	177.1376	168.2317	190.4915	179.6351
9	180	166.0973	184.9533	152.3116	162.8015	173.8845	182.4681	152.6501	173.5412
10	180	182.9737	184.1122	140.553	175.1656	189.2461	181.4321	160.6768	172.2079
11	180	198.0147	178.794	157.4161	174.7342	161.4309	178.678	151.1519	180.8013
12	180	185.9645	182.6719	165.1806	173.2599	174.6323	175.8151	168.0031	183.0941
13	180	191.8887	179.6021	144.211	169.7317	175.5279	189.6375	162.7108	181.3322
14	180	181.3972	179.5724	165.9638	176.8202	210.9638	159.7108	169.8322	175.486
15	180	182.2132	180	163.6351	172.9621	176.7805	166.4296	161.3898	172.0107
16	180	181.1935	160.0894	162.5176	185.9598	181.0912	180	167.0054	182.9038
17	180	191.0035	183.5448	164.493	167.7352	172.5041	178.9488	167.2288	177.3493
18	180	180.6662	181.206	171.4692	176.389	178.6521	175.0834	153.4349	184.3106
19	180	153.6819	172.6942	150.4825	178.7982	166.7236	171.6168	162.512	173.8845
20	180	180.2865	178.1524	171.7976	178.0251	180	173.746	178.1759	178.4926
1	180	263.6598	207.4007	226.8779	195.2335	189.394	213.354	189.4623	192.7111
2	180	164.2488	170.3044	192.5288	188.4349	189.6888	180.7538	185.4403	187.9328
3	180	175.3466	160.56	196.0736	184.1446	178.5498	184.9392	193.6429	180.947
4	180	157.8645	177.8901	187.125	186.2869	180.9963	187.9893	191.8887	175.3549
5	180	177.925	181.0947	190.751	185.5993	180	184.9073	196.0259	179.5524
6	180	179.2748	172.606	183.8735	182.306	176.1647	175.3999	184.8531	181.5235
7	180	191.7683	187.8777	180.8681	178.0251	178.977	175.5526	181.2018	177.2921
8	180	169.4184	189.511	184.3987	179.6102	180.5617	181.9749	179.493	180.6437
9	180	174.0531	177.6386	182.6264	180	185.3953	181.6683	185.0921	175.9385
10	180	186.4698	184.0334	186.4044	182.3008	182.1211	179.1186	179.5304	184.6859
11	180	175.684	186.789	184.3987	178.9949	185.1586	182.4681	177.4664	178.354
12	180	181.2873	184.9533	187.4606	185.9352	182.3373	180	171.5111	180.8814
13	180	184.946	184.2191	183.7685	181.4203	171.0604	180.533	179.3377	176.5834
14	180	171.7406	182.0559	187.0094	183.7113	175.7895	191.6894	180.5907	183.2572
15	180	168.9436	183.8937	183.8506	181.2018	181.3804	182.2776	175.4712	180
16	180	180.5509	180	188.3257	176.5107	175.3196	183.9647	181.646	180.8303
17	180	194.1986	180.5999	185.3228	180	180	178.986	186.0485	181.5482
18	180	180	183.0665	183.3019	179.6745	180.8488	176.9413	187.7119	178.1159
19	180	181.5275	176.5467	181.7184	178.6553	180.5209	178.0651	183.8785	182.2546
20	180	-	184.2364	166.7595	184.4779	178.4725	184.2679	183.0471	182.7263
