# Supplementary material for: Two different motor learning mechanisms contribute to learning reaching movements in a rotated visual environment
Source: F1000Res. 2014 Dec 10;3:72. Originally published 2014 Mar 17. [Version 2] doi: 10.12688/f1000research.3676.2 (PMC4670007; doi:10.12688/f1000research.3676.2)
Supplement: Data from motor learning experiments — Dataset 1. Data from original experiment Each column is the initial angle (in degrees) of arm movements for each participant and the model simulation of each trial. The reach target was also shown in degrees. A., B., C. and D. contains data for experiment 1, 2, 3 and 4. Model simulations were only included for dataset 1A, 1B and 1C. Dataset 2. Data from 90 degrees rotation experiment Each column is the initial angle (in degrees) of arm movements for each participant in the second experiment. The reach target was also shown in degrees. A., B., C. and D. contains data for experiment 1, 2, 3 and 4. [file f1000research-3-6149-s0000.tgz › Dataset2_b.csv]

Trial	Target	Subject 1	Subject 2	Subject 3	Subject 4	Subject 5	Subject 6	Subject 7	Subject 8
1	180	168.9436	200.7042	194.3646	190.3707	204.0755	223.243	180	181.922
2	180	180.5509	198.1219	186.2034	182.8041	182.2906	219.4725	182.9415	174.114
3	180	194.1986	198.4349	192.5288	179.1737	185.9206	30.4655	180.971	175.5444
4	180	180	189.3982	178.3977	176.9695	183.3339	198.8861	181.6135	183.5988
5	180	181.5275	194.5345	176.894	185.4923	186.1552	177.0892	181.5235	178.4176
6	180	196.5044	187.7119	175.1207	178.8065	180	191.5922	183.0356	180.2502
7	180	180.9548	175.7809	184.1942	185.3322	188.3659	184.1922	185.7106	180.8013
8	180	179.0122	178.1177	184.3045	189.8336	189.4623	186.1155	178.9036	174.6233
9	180	187.125	177.1975	173.7175	175.8724	179.4744	164.7449	179.3206	186.7612
10	180	175.9858	183.5517	183.3274	181.1458	176.9872	185.0796	180.2908	185.1022
11	180	168.9829	180	184.9697	184.0856	187.4314	183.4893	189.6888	183.6717
12	180	182.7263	191.2435	180.9094	182.3859	178.7746	182.8064	184.2679	180
13	180	187.125	180.4276	181.0658	186.961	176.1432	178.8542	183.3665	190.2222
14	180	182.4896	187.6668	180.4092	185.1521	182.3859	188.3508	182.2906	182.3215
15	180	180	183.9909	180.7605	180	175.4462	182.7263	184.3432	179.6799
16	180	186.9112	182.3215	178.5914	189.2461	185.3431	183.3665	181.0544	184.4556
17	180	184.6355	182.7639	179.5559	182.883	187.5494	185.0425	180	180.5617
18	180	175.7636	176.1432	185.856	185.5722	178.1118	182.5261	181.9306	180.8952
19	180	180	184.3987	180.372	185.9571	180.5787	177.7803	184.1596	185.3322
20	180	182.8986	179.0207	177.553	194.2159	173.5713	182.0096	180	182.0826
1	270	280.5392	310.6013	291.0375	299.0546	278.2672	338.1986	289.6121	262.8381
2	270	281.0035	300.3322	283.8287	306.0274	264.7376	297.8973	278.427	271.1458
3	270	279.2461	284.449	283.1092	272.7481	279.4623	285.5928	280.4207	261.6341
4	270	266.0275	294.7174	282.1715	280.0882	277.4716	282.6804	270	268.7455
5	270	275.1326	271.0809	283.4957	273.2921	272.3137	268.4263	275.8067	270
6	270	258.3106	270.9496	276.1702	285.7086	282.1715	275.7106	274.3653	265.7636
7	270	274.3987	272.4658	278.924	268.3153	274.1392	276.3402	271.7899	269.4213
8	270	270.5673	249.444	277.0667	278.5308	275.5055	273.0665	280.204	266.6615
9	270	273.5448	267.7852	276.5819	279.2299	278.5308	270.2459	274.7334	261.0088
10	270	274.357	262.0107	276.7401	270.4939	275.1944	270	272.7263	271.4688
11	270	267.3057	277.3524	274.4672	272.0953	277.125	270.6945	282.9946	266.8589
12	270	272.9546	273.9794	271.5275	277.8291	274.6106	272.8624	271.8596	269.4884
13	270	271.9749	266.2395	273.6678	274.0042	275.6637	273.3019	270	266.8849
14	270	275.9743	273.3501	274.1704	272.2546	275.6754	275.4836	276.1466	272.6838
15	270	280.9111	274.0615	275.9571	269.5756	270.7957	276.3816	272.9357	268.4684
16	270	271.5208	279.8277	274.1849	272.0184	272.4628	278.5308	275.5055	271.0544
17	270	264.1226	280.2733	275.2538	268.5891	271.1935	279.7524	274.4672	263.2671
18	270	274.0856	273.026	272.5051	269.1491	268.9456	265.643	267.1659	272.3718
19	270	270	272.7525	276.5819	270.2653	271.322	274.427	272.6026	269.1253
20	270	275.0131	275.2677	275.7106	269.3233	269.076	258.1297	271.0809	264.5309
1	180	190.0493	196.3895	194.0362	187.9618	178.9391	202.4021	182.411	193.4778
2	180	188.6525	181.1458	188.5158	182.5224	178.9708	191.0235	177.3493	178.3977
3	180	173.3675	186.4015	191.149	187.7286	177.93	187.5684	182.9931	179.1575
4	180	168.8262	184.0856	177.417	178.1988	185.7583	182.4263	182.9357	177.217
5	180	191.3099	184.4213	187.485	186.4074	178.9584	184.8645	181.3972	181.8476
6	180	188.2128	183.2705	170.5377	180.4639	179.3097	184.2892	181.5622	179.4154
7	180	178.7455	182.4147	177.5707	189.9165	173.2902	185.2538	177.2475	181.4057
8	180	189.6734	180	178.6574	186.009	171.1796	187.8533	178.9088	176.2978
9	180	176.1859	172.9835	180.9094	184.7968	172.875	189.2299	176.9471	181.5316
10	180	176.1859	177.9424	170.2867	184.8793	172.711	186.4495	177.7543	180.674
11	180	183.1364	183.7462	179.5559	181.2618	186.789	188.5117	182.2906	175.0776
12	180	182.3859	184.3748	176.5167	186.2118	184.5248	181.5802	173.991	188.2504
13	180	192.7111	184.0856	177.9904	184.0142	178.8188	189.7962	180.7345	182.07
14	180	185.7824	181.2946	182.3373	180	181.4564	186.6453	187.2143	177.3281
15	180	186.4831	172.875	165.4655	185.9061	175.5444	196.2388	174.9364	178.8912
16	180	180	180.308	176.9872	181.6683	186.4146	180	178.8542	182.5734
17	180	183.1798	185.0796	181.302	180.4182	177.6386	181.9749	188.1301	179.3738
18	180	178.3317	179.618	182.7079	180	177.0643	180.5162	183.0941	181.7098
19	180	181.2189	177.7276	181.8012	183.3178	179.3704	182.0333	180	181.6273
20	180	183.1221	180.533	184.2364	179.2927	169.3397	181.2454	186.5819	182.075
