# Supplementary material for: Two different motor learning mechanisms contribute to learning reaching movements in a rotated visual environment
Source: F1000Res. 2014 Dec 10;3:72. Originally published 2014 Mar 17. [Version 2] doi: 10.12688/f1000research.3676.2 (PMC4670007; doi:10.12688/f1000research.3676.2)
Supplement: Data from motor learning experiments — Dataset 1. Data from original experiment Each column is the initial angle (in degrees) of arm movements for each participant and the model simulation of each trial. The reach target was also shown in degrees. A., B., C. and D. contains data for experiment 1, 2, 3 and 4. Model simulations were only included for dataset 1A, 1B and 1C. Dataset 2. Data from 90 degrees rotation experiment Each column is the initial angle (in degrees) of arm movements for each participant in the second experiment. The reach target was also shown in degrees. A., B., C. and D. contains data for experiment 1, 2, 3 and 4. [file f1000research-3-6149-s0000.tgz › Dataset2_c.csv]

Trial	Target	Subject 1	Subject 2	Subject 3	Subject 4	Subject 5	Subject 6	Subject 7	Subject 8
1	180	220.6955	207.4007	226.8779	185.3767	202.1554	213.354	189.4623	180.3472
2	180	214.886	170.3044	192.5288	186.5719	187.0523	180.7538	185.4403	179.3839
3	180	212.2165	160.56	196.0736	182.088	206.0647	184.9392	193.6429	181.266
4	180	190.3724	177.8901	187.125	180.703	196.1246	187.9893	191.8887	180.6945
5	180	190.6764	181.0947	190.751	182.3641	203.9196	184.9073	196.0259	182.9273
6	180	192.5288	172.606	183.8735	181.3705	188.427	175.3999	184.8531	177.3575
7	180	180.6945	187.8777	180.8681	179.661	192.6804	175.5526	181.2018	180.8069
8	180	177.5104	189.511	184.3987	180.9878	189.2933	181.9749	179.493	180
9	180	179.3839	177.6386	182.6264	182.7501	194.436	181.6683	185.0921	181.5482
10	180	181.2018	184.0334	186.4044	180.769	192.3194	179.1186	179.5304	182.0166
11	180	185.866	186.789	184.3987	180	203.7495	182.4681	177.4664	184.2364
12	180	197.354	184.9533	187.4606	182.8624	183.7961	180	171.5111	177.9834
13	180	182.5114	184.2191	183.7685	181.0912	187.3524	180.533	179.3377	175.3331
14	180	178.1404	182.0559	187.0094	181.8328	183.3419	191.6894	180.5907	185.7743
15	180	170.7539	183.8937	183.8506	181.6847	180.7795	182.2776	175.4712	182.454
16	180	172.9987	180	188.3257	180.5405	182.3592	183.9647	181.646	175.7412
17	180	180.947	180.5999	185.3228	179.6206	175.5392	178.986	186.0485	181.1458
18	180	181.2946	183.0665	183.3019	180.8185	189.648	176.9413	187.7119	183.202
19	180	181.8986	176.5467	181.7184	185.4147	185.9941	178.0651	183.8785	182.5529
20	180	189.2356	184.2364	166.7595	178.3634	186.8428	184.2679	183.0471	178.977
1	90	39.6107	66.4396	24.6236	50.1944	63.4349	78.6047	42.5737	81.9728
2	90	88.1913	72.4234	28.6105	43.5679	121.139	79.8753	51.6799	83.8298
3	90	78.9739	93.2286	74.5778	83.4802	93.7153	72.3499	122.9052	85.978
4	90	94.0283	86.8779	62.4027	75.6255	104.0362	83.6247	74.5388	81.9241
5	90	51.6325	85.8777	69.0343	82.0644	103.627	78.9174	76.0622	91.0742
6	90	81.2538	91.3245	70.56	89.3704	112.4794	92.4226	83.3675	90.3016
7	90	86.367	87.0892	66.6444	89.1186	99.7067	84.9575	64.5923	92.5208
8	90	84.2257	85.3645	71.2077	88.6881	118.9092	81.9829	75.2032	97.2597
9	90	68.6071	78.9829	72.582	87.6282	99.3665	90	77.5351	82.1339
10	90	79.2375	71.4046	68.6542	90	103.6713	84.1304	82.9835	84.4084
11	90	81.3629	80.3688	79.8457	94.8991	98.6804	79.4085	77.125	92.0333
12	90	82.4762	86.0175	79.6952	94.5378	94.0856	88.0538	76.2392	92.3718
13	90	76.1593	73.8774	67.6468	76.4717	92.1017	86.5318	73.1416	88.4765
14	90	81.9643	72.3682	84.6991	84.327	90.3219	85.0106	86.0884	83.7289
15	90	74.876	83.5653	75.3236	86.5167	103.0998	78.2875	74.5778	82.0304
16	90	87.1579	88.4926	78.1976	87.5372	80.9421	89.053	74.9315	85.1965
17	90	74.4759	87.3575	87.5319	82.5686	92.6291	83.2338	85.8511	93.1151
18	90	77.1957	78.2118	74.1676	86.4012	92.4681	93.3274	91.9749	87.5691
19	90	81.1932	91.7899	89.1575	86.8636	98.2913	83.4679	80.3112	87.8331
20	90	81.2538	80.9097	79.1265	84.0222	100.4599	77.4712	81.9888	88.9391
1	180	201.1187	195.4317	193.8972	193.4778	212.9052	190.2542	200.3045	191.9061
2	180	186.7225	183.0822	197.1896	184.9091	183.8506	180.3769	189.2461	171.0062
3	180	191.0409	175.479	185.2538	184.5538	186.254	181.0416	180	187.0379
4	180	191.5493	193.2706	183.4064	183.5763	180.6903	181.4688	185.3558	178.5534
5	180	185.3893	180.4815	185.4206	181.5074	182.1553	178.9088	187.0284	180.929
6	180	183.9679	184.808	180	184.0002	175.9144	176.0206	184.5022	182.0772
7	180	181.8626	185.5412	182.5448	181.0276	190.7389	182.8156	178.0251	183.1325
8	180	181.2825	182.7639	185.6515	179.2361	182.8624	180.4152	180	184.3987
9	180	169.5401	178.6441	172.725	186.009	185.856	183.4474	184.9697	179.4001
10	180	162.9921	177.4664	178.3252	178.7811	180.5093	182.6195	190.6197	176.9673
11	180	176.2174	188.6525	175.0303	181.5824	177.4739	178.8309	181.1458	183.7517
12	180	179.4213	178.727	188.3326	185.866	180.5787	183.5215	185.9374	182.2906
13	180	181.9946	175.3141	179.5018	185.0538	170.665	183.3665	178.1524	175.7205
14	180	185.7106	178.5856	178.9678	180	185.0502	180	176.9059	180.8243
15	180	175.0608	183.0128	176.2483	182.8624	180	186.3842	186.3402	178.0021
16	180	175.5154	178.5024	181.7227	182.268	180	182.4896	182.0025	184.9697
17	180	180	182.237	183.7213	180	183.3178	180	183.4385	185.9181
18	180	183.4682	178.2851	171.7328	183.294	187.5946	185.8156	185.8348	180.4007
19	180	182.3469	171.8057	184.3542	181.9378	178.8309	185.5993	177.4831	182.4896
20	180	185.5599	175.8058	182.9737	180.7506	182.0214	184.2892	181.014	177.2951
